# Supplementary material for: Enhanced Benefits of Prone Positioning Combined with Lung Recruitment Maneuver in Patients with COVID-19 and Non-COVID-19 ARDS: A Secondary Analysis of a Randomized Clinical Trial
Source: J Clin Med. 2025 Dec 13;14(24):8822. doi: 10.3390/jcm14248822 (PMC12733944; doi:10.3390/jcm14248822)
Supplement: Supplementary file 1 [file jcm-14-08822-s001.zip]

Archive with 1 entries (1 files):
- jcm-3997401-supplementary.pdf
